# Supplementary material for: 1H NMR studies distinguish the water soluble metabolomic profiles of untransformed and RAS-transformed cells
Source: PeerJ. 2016 Jun 7;4:e2104. doi: 10.7717/peerj.2104 (PMC4906648; doi:10.7717/peerj.2104)
Supplement: File S1 — Matlab files for Benjamini-Hochberg multiple comparison testing (fdr_bh.m), calculating confidence intervals using Fieller’s theorem (fieller.m), and for calculating confidence ellipses (ellipso.m and plot_ellipse.m). The file MetabolomicsPeerJMatlabCommands.m gives the commands used in statistical analysis of metabolomics data. [file peerj-04-2104-s005.zip]

Archive with 5 entries (5 files):
- ellipso.m
- plot_ellipse.m
- fdr_bh.m
- fieller.m
- MetabolomicsPeerJMatlabCommands.m
