# Supplementary material for: 1H NMR studies distinguish the water soluble metabolomic profiles of untransformed and RAS-transformed cells
Source: PeerJ. 2016 Jun 7;4:e2104. doi: 10.7717/peerj.2104 (PMC4906648; doi:10.7717/peerj.2104)
Supplement: File S1 — Matlab files for Benjamini-Hochberg multiple comparison testing (fdr_bh.m), calculating confidence intervals using Fieller’s theorem (fieller.m), and for calculating confidence ellipses (ellipso.m and plot_ellipse.m). The file MetabolomicsPeerJMatlabCommands.m gives the commands used in statistical analysis of metabolomics data. [file peerj-04-2104-s005.zip › plot_ellipse.m]

function [elx,ely]=plot_ellipse(a,b,cx,cy,angle)
%a: width
%b: height
%cx: horizontal center
%cy: vertical center
%angle: orientation ellipse in degrees

angle=angle;

r=0:0.1:2*pi+0.1;
p=[(a*cos(r))' (b*sin(r))'];

alpha=[cos(angle) -sin(angle)
       sin(angle) cos(angle)];
   
 p1=p*alpha;
 elx=p1(:,1)+cx;
 ely=p1(:,2)+cy;


 
   
   
